# Supplementary material for: KL-Biome (Postbiotic Formulation of Lactiplantibacillus plantarum KM2) Improves Dexamethasone-Induced Muscle Atrophy in Mice
Source: Int J Mol Sci. 2024 Jul 8;25(13):7499. doi: 10.3390/ijms25137499 (PMC11242066; doi:10.3390/ijms25137499)
Supplement: Supplementary file 1 [file ijms-25-07499-s001.zip]

Archive with 1 entries (1 files):
- ijms-3094754-supplementary.pdf
